# Supplementary material for: Clinical and Genetic Characteristics of Enterobacter cloacae and Klebsiella aerogenes in Children
Source: Microorganisms. 2026 Jan 27;14(2):292. doi: 10.3390/microorganisms14020292 (PMC12943620; doi:10.3390/microorganisms14020292)
Supplement: Supplementary file 1 [file microorganisms-14-00292-s001.zip]

Archive with 1 entries (1 files):
- microorganisms-4052431-supplementary.pdf
